# Supplementary material for: Lentzeacins A-E, New Bacterial-Derived 2,5- and 2,6-Disubstituted Pyrazines from a BGC-Rich Soil Bacterium Lentzea sp. GA3-008
Source: Molecules. 2021 Nov 27;26(23):7197. doi: 10.3390/molecules26237197 (PMC8658869; doi:10.3390/molecules26237197)
Supplement: Supplementary file 1 [file molecules-26-07197-s001.zip]

Archive with 2 entries (2 files):
- molecules-1477668 SI.pdf
- Table S2 Adenylation domain specificity.xlsx
