# Supplementary material for: Lentzeacins A-E, New Bacterial-Derived 2,5- and 2,6-Disubstituted Pyrazines from a BGC-Rich Soil Bacterium Lentzea sp. GA3-008
Source: Molecules. 2021 Nov 27;26(23):7197. doi: 10.3390/molecules26237197 (PMC8658869; doi:10.3390/molecules26237197)
Supplement: Supplementary file 1 [file molecules-26-07197-s001.zip › Table S2 Adenylation domain specificity.xlsx]

## Sheet: Sheet1
Table S2. Adenylation domain specificity predictions for monomodular NRPS-like genes per Antismash/NRPSpredictor2
Organism	Mono_module_NRPS	Angstrom_code	Physicochemical			Single	Stachelhaus	Uncertainty*	Stachelhaus
			class	Large Cluster Prediction	Small Cluster Prediction	prediction	predictions		sequence
Xenorhabdus	Xind_RS08395	F--CFDVYLFEVIMLIGGEINCYGPTESVIMALT	hydrophobic-aliphatic	gly, ala, val, leu, ile, abu, iva	val, leu, ile, abu, iva	leu	leu	F	DvFiLGCimK
indica
Aspergillus	AFLA_101700	V--NFDVSLFDAATFIGGEINAYGPTECCIFCLA	hydrophobic-aliphatic	gly, ala, val, leu, ile, abu, iva	gly, ala	ala	N, A	F	dvfafgaifk
flavus
Lentzea	KOEHFPPE_08075	QW-LHLTGTWLEFLVLGGRHDGYGSTEAGALVVD	hydrophobic-aliphatic	N/A	N/A	N/A	ala	T	ltwFvGGaLK
sp
Streptomyces	sfmC	NWRHFDPSVWAWGGLSGGEANLYGPTEATIDATG	hydrophilic	gly, ala, val, leu, ile, abu, iva	N/A	N/A	gln	T	DpWglGLIDK
sp
Penicillium	PEBR_04725	V--NFDVALFDGAILMGGEINAYGPTECCVYCLT	hydrophobic-aliphatic	gly, ala, val, leu, ile, abu, iva	gly, ala	N/A	N, A	F	dvfalgavyk
brasilianum
*F, false; T, true
